# Supplementary material for: Associations between Serum Kallistatin Levels and Markers of Glucose Homeostasis, Inflammation, and Lipoprotein Metabolism in Patients with Type 2 Diabetes and Nondiabetic Obesity
Source: Int J Mol Sci. 2024 Jun 6;25(11):6264. doi: 10.3390/ijms25116264 (PMC11173135; doi:10.3390/ijms25116264)
Supplement: Supplementary file 1 [file ijms-25-06264-s001.zip]

Archive with 4 entries (4 files):
- Supplementary Figure S1.pdf
- Supplementary Figure S2.pdf
- Supplementary Figure S3.pdf
- Table S1_kallistatin_RB.pdf
